# Supplementary material for: Deletion of the benzoxazinoid detoxification gene NAT1 in Fusarium graminearum reduces deoxynivalenol in spring wheat
Source: PLoS One. 2019 Jul 12;14(7):e0214230. doi: 10.1371/journal.pone.0214230 (PMC6625701; doi:10.1371/journal.pone.0214230)
Supplement: S1 File — (XLSX) [file pone.0214230.s003.xlsx]

## Sheet: sev-Don
Cultivar or Line	Experiment	Treatment	Infection severity (%)	DON (ppm)
Alturas	1	Fgnat1	56.3636	47.12
Alturas	2	Fgnat1	89.3571	37.2812
Alturas	3	Fgnat1	56.3636	47.125
Alturas	1	PH1	95.8333	131.14
Alturas	2	PH1	100	90.9688
Alturas	3	PH1	95.8333	59.75
Dayn	1	Fgnat1	97.5	87.43
Dayn	2	Fgnat1	100	63.625
Dayn	3	Fgnat1	89.1667	105.75
Dayn	1	PH1	100	117.18
Dayn	2	PH1	100	121.266
Dayn	3	PH1	92.5	111
HRS3419	1	Fgnat1	54.3571	21.16
HRS3419	2	Fgnat1	77.0769	16.9688
HRS3419	3	Fgnat1	54.3571	54.5
HRS3419	1	PH1	61	15.37
HRS3419	2	PH1	65.3333	21.5156
HRS3419	3	PH1	61	98.375
IDO1203	1	Fgnat1	86.6667	64.37
IDO1203	2	Fgnat1	100	134.984
IDO1203	3	Fgnat1	86.6667	118
IDO1203	1	PH1	98	117.06
IDO1203	2	PH1	98.3333	175.312
IDO1203	3	PH1	98	139
Jefferson	1	Fgnat1	100	188.48
Jefferson	2	Fgnat1	100	138.492
Jefferson	3	Fgnat1	100	189.375
Jefferson	1	PH1	99.1667	253.42
Jefferson	2	PH1	100	153.078
Jefferson	3	PH1	99.1667	291.5
Kelse	1	Fgnat1	100	136.75
Kelse	2	Fgnat1	100	163.383
Kelse	3	Fgnat1	100	174
Kelse	1	PH1	100	212.18
Kelse	2	PH1	100	241.891
Kelse	3	PH1	100	424.5
Klasic	1	Fgnat1	100	104.6
Klasic	2	Fgnat1	100	191.43
Klasic	3	Fgnat1	100	235.375
Klasic	1	PH1	90	121.86
Klasic	2	PH1	100	228.953
Klasic	3	PH1	90	325.75
Seahawk	1	Fgnat1	77.0833	63.72
Seahawk	2	Fgnat1	94.6429	65.6953
Seahawk	3	Fgnat1	77.0833	47.5
Seahawk	1	PH1	100	152.94
Seahawk	2	PH1	100	34.6875
Seahawk	3	PH1	100	224
SYTeton	1	Fgnat1	51.0833	61.86
SYTeton	2	Fgnat1	98.75	81.5156
SYTeton	3	Fgnat1	51.0833	76.5
SYTeton	1	PH1	53.3333	198.94
SYTeton	2	PH1	100	68.5781
SYTeton	3	PH1	53.3333	238.75
UIPettit	1	Fgnat1	87.6923	48.29
UIPettit	2	Fgnat1	100	166.5
UIPettit	3	Fgnat1	87.6923	239.375
UIPettit	1	PH1	79	136.16
UIPettit	2	PH1	100	156.875
UIPettit	3	PH1	79	305
UIPlatinum	1	Fgnat1	88.3333	91.08
UIPlatinum	2	Fgnat1	100	204.172
UIPlatinum	3	Fgnat1	88.3333	167.875
UIPlatinum	1	PH1	95.8333	109.52
UIPlatinum	2	PH1	100	189.75
UIPlatinum	3	PH1	95.8333	219
UIStone	1	Fgnat1	47.5	53.11
UIStone	2	Fgnat1	97.1429	57.1172
UIStone	3	Fgnat1	47.5	171.5
UIStone	1	PH1	35.8333	63
UIStone	2	PH1	86	71.2344
UIStone	3	PH1	35.8333	287.5
WA8214	1	Fgnat1	93.75	72.84
WA8214	2	Fgnat1	100	191.461
WA8214	3	Fgnat1	93.75	63.375
WA8214	1	PH1	95	95.94
WA8214	2	PH1	100	158.031
WA8214	3	PH1	95	121.75
WB7589	1	Fgnat1	68.3333	148.16
WB7589	2	Fgnat1	93.8462	107.18
WB7589	3	Fgnat1	68.3333	143.842
WB7589	1	PH1	58.3333	315.68
WB7589	2	PH1	100	74
WB7589	3	PH1	58.3333	189.413
WB9411	1	Fgnat1	96.6667	118.59
WB9411	2	Fgnat1	100	153.883
WB9411	3	Fgnat1	96.6667	140.769
WB9411	1	PH1	100	265.62
WB9411	2	PH1	100	183.156
WB9411	3	PH1	100	189.665
