# Supplementary material for: Deletion of the benzoxazinoid detoxification gene NAT1 in Fusarium graminearum reduces deoxynivalenol in spring wheat
Source: PLoS One. 2019 Jul 12;14(7):e0214230. doi: 10.1371/journal.pone.0214230 (PMC6625701; doi:10.1371/journal.pone.0214230)
Supplement: S2 Table — (XLSX) [file pone.0214230.s005.xlsx]

## Sheet: Sheet1
Primer	Name	Sequence
		Mutant characterization
1	fdb2-goi fw	GATCGAAATGCCAGTGCGAC
2	fdb2-goi rv	CAGTGGTCGTTTGCTTTGGG
3	FDB2del-testfw	AAGCAACCCCACCAAAGGAA
6	FDB2del-testrv	ATCTTGGGGCAGAAACTCCG
4	Hyg1 rv	CTCCAGTCAATGACCGCTGT
5	Hyg2 fw	CTCGCTGAACTCCCCAATGT
	Gibson assembly
	3' FDB2 fw+gib	ACTCATCCTAGTATTATCTACTAACCCTGGACTAGATAAGGCGTC
	5' FDB2 rv+gib	AAACACAAATAGAATTAAATCCCGGTCTAGGCGATGTTGATGA
